# Supplementary material for: Evaluating a multi-component intervention to reduce and break up office workers’ sitting with sit-stand desks using the APEASE criteria
Source: BMC Public Health. 2022 Mar 7;22:458. doi: 10.1186/s12889-022-12794-w (PMC8902706; doi:10.1186/s12889-022-12794-w)
Supplement: Supplementary file 1 — Additional file 1. Table that shows the completed COREQ checklist.xlsx. [file 12889_2022_12794_MOESM1_ESM.xlsx]

## Sheet: Sheet1
No	Item	Guide questions/description	Response	Where in document
Domain 1: Research team and reflexivity
Personal Characteristics
1.	Interviewer/facilitator	Which author/s conducted the interview or focus group?	MB	Methods
2.	Credentials	What were the researcher's credentials? E.g. PhD, MD	The research team consisted of the lead researcher (MB), who holds an MSc and was a PhD candidate when the study was conducted, and a health psychologist (AC) experienced in qualitative methods and behaviour change theory. The wider research team who helped guide discussions around identified themes include a physiologist and intervention specialist (DB) and a sport pedagogy expert (LS).	Title page
3.	Occupation	What was their occupation at the time of the study?	PI: PhD student (at the time of the study)	n/a
4.	Gender	Was the researcher male or female?	Female	n/a
5.	Experience and training	What experience or training did the researcher have?	PhD student (at the time of the study) trained in qualitative methods	n/a
Relationship with participants
6.	Relationship established	Was a relationship established prior to study commencement?	No relationship prior to the study	Methods
7.	Participant knowledge of the interviewer	What did the participants know about the researcher? e.g. personal goals, reasons for doing the research	It had been disclosed that the lead researcher (MB) was doing a PhD on intervention design.	Methods
8.	Interviewer characteristics	What characteristics were reported about the interviewer/facilitator? e.g. Bias, assumptions, reasons and interests in the research topic	Lead researcher (MB) was designing an intervention and aware of health risks of too much sitting.	Methods
Domain 2: study design
Theoretical framework
9.	Methodological orientation and Theory	What methodological orientation was stated to underpin the study? e.g. grounded theory, discourse analysis, ethnography, phenomenology, content analysis	Evaluation according to the Behaviour Change Wheel (BCW) best practice: using the APEASE criteria.	Methods
Participant selection
10.	Sampling	How were participants selected? e.g. purposive, convenience, consecutive, snowball	This was a convenience sample of individuals who had recently taken part in a multi-component intervention with sit-stand desks.	Methods
11.	Method of approach	How were participants approached? e.g. face-to-face, telephone, mail, email	Participants were approached via email.	Methods
12.	Sample size	How many participants were in the study?	13	Methods
13.	Non-participation	How many people refused to participate or dropped out? Reasons?	20 individuals partook in the intervention but only 13 consented to give interviews.	Methods
Setting
14.	Setting of data collection	Where was the data collected? e.g. home, clinic, workplace	All interviews were conducted face-to-face during working hours at the participant's place of work.	Methods
15.	Presence of non-participants	Was anyone else present besides the participants and researchers?	Interviews were conducted in one-to-one settings.	Methods
16.	Description of sample	What are the important characteristics of the sample? e.g. demographic data, date	Demographic data presented in a table. Information described includes: age, sex, job type (‘I manage others’/’I do not manage others’), length of tenure with the organisation, hours worked per week, education level, marital status, exercise habits, health status, smoking status, and alcohol consumption.	Methods
Data collection
17.	Interview guide	Were questions, prompts, guides provided by the authors? Was it pilot tested?	An interview schedule is provided as supplementary material. The questions were piloted and refined prior to use.	Methods & Supplementary material
18.	Repeat interviews	Were repeat interviews carried out? If yes, how many?	No repeat interviews.	Methods
19.	Audio/visual recording	Did the research use audio or visual recording to collect the data?	Audio recording only.	Methods
20.	Field notes	Were field notes made during and/or after the interview or focus group?	Field notes were taken during the interviews with additional reflection recorded immediately afterwards.	Methods
21.	Duration	What was the duration of the interviews or focus group?	Interviews lasted on average 32:47±5:41mins (mean±standard deviation).	Methods
22.	Data saturation	Was data saturation discussed?	Data saturation was discussed in depth using a three-point assessment based on Fusch & Ness (2015) and using the APEASE criteria framework.	Methods
23.	Transcripts returned	Were transcripts returned to participants for comment and/or correction?	Transcripts were available to all participants for comment and/or correction, however none were requested.	Methods
Domain 3: analysis and findings
Data analysis
24.	Number of data coders	How many data coders coded the data?	Data was initially coded line by line by one researcher (MLB). Initial codes were iteratively refined in discussions with another researcher (AMC), an expert in qualitative analysis. Codes were then assigned to the APEASE criteria framework and agreed upon after discussion with AMC and the wider research team.	Methods
25.	Description of the coding tree	Did authors provide a description of the coding tree?	A coding tree is not provided.	n/a
26.	Derivation of themes	Were themes identified in advance or derived from the data?	Inductive codes were charted in to the APEASE criteria framework (following best practice of the Behaviour Change Wheel).	Methods
27.	Software	What software, if applicable, was used to manage the data?	Nvivo 11.4.3 (QSR International Pty Ltd., Melbourne, Australia) was used to code transcripts. Online survey software (Qualtrics Inc., Seattle, WA, USA) was used to collect demographic information. A Tascam DR-05 dictaphone (TEAC Corporation, Montebello, CA, USA) was used to record all interviews. Express Scribe (NCH Software, Inc., Canberra, Australia) and an Infinity USB Foot pedal IN-USB-2 (Alt…	Methods
28.	Participant checking	Did participants provide feedback on the findings?	Feedback was not provided by participants on the findings.	n/a
Reporting
29.	Quotations presented	Were participant quotations presented to illustrate the themes / findings? Was each quotation identified? e.g. participant number	Participant quotations were provided to illustrate the themes linked to APEASE categories. Each quote was identified by participant number and may also be accompanied by non-identifiable descriptors (age, and non/manager, for example).	Results
30.	Data and findings consistent	Was there consistency between the data presented and the findings?	Data presented supports the findings.	Results & Methods
31.	Clarity of major themes	Were major themes clearly presented in the findings?	Major APEASE criteria are presented in the Results section under their own headings.	Results
32.	Clarity of minor themes	Is there a description of diverse cases or discussion of minor themes?	N/A	n/a
Evaluating a multi-component intervention to reduce and break up office workers’ sitting with sit-stand desks using the APEASE criteria
BMC Public Health
Marsha L. Brierley, Brunel University London
Lindsey R. Smith, University of Bedfordshire
Daniel P. Bailey, Brunel University London
Samson O. Ojo, University of Bedfordshire
David J. Hewson, University of Bedfordshire
Sofie A. Every, Brunel University London
Taylor A. Staines, University of Bedfordshire
Angel M. Chater, University of Bedfordshire
Corresponding author: Angel M. Chater, University of Bedfordshire, angel.chater@beds.ac.uk
